# Supplementary material for: Transcriptional Profiles of Skeletal Muscle Associated With Increasing Severity of White Striping in Commercial Broilers
Source: Front Physiol. 2020 Jun 16;11:580. doi: 10.3389/fphys.2020.00580 (PMC7308426; doi:10.3389/fphys.2020.00580)
Supplement: Supplementary file 1 [file Table_1.XLSX]

## Sheet: WS primers
no.	NCBI Accession No.	Gene symbol	Gene	Sequence (5'-->3')		Amplicon size (bp)	pTm (°C)
1	NM_001004405.2	CAPN3	Calpain 3	F:	GAACAACCAGCTCTACGACA	117	79.9
				R:	TGGAATGCCCTGAACATAGC
2	NM_205303.1	CAPN11	Calpain 11	F:	GGACTTGTTTTGCTTGCTCC	134	79.8
				R:	CGTGTAACTTCTCACCCTGG
3	NM_001006382.1	FH	Fumarate hydratase	F:	TCGTTTCCTGGGATCTGGAC	119	80
				R:	TGGTAACCGCTTCACACTGAG
4	XM_015284816.1	GSTA4	Glutathione S-transferase alpha 4	F:	TGCCACTGGTTGAGATCGACG	192	78.5
				R:	TCTCCTTTGCCTCAGGTGGA
5	NM_205090.1	GSTM2	Glutathione S-transferase mu 2	F:	GTGGACTTCCTGGCTTACGA	173	77.2
				R:	GCCGTGTACCAGAAAATGG
6	NM_204297.1	HIF1A	Hypoxia inducible factor 1, alpha subunit	F:	ATCAGAGTGGTTGTCCAGCAG	111	80
				R:	CAGTCCAAGCCCACCTTACT
7	NM_204848	HPRT	Hypoxanthine Phosphoribosyltransferase	F:	CTCACAGGCTTCAACTCT	115	79.2
				R:	AATGACCAAGACGAGATTCT
8	XM_015296118.1	IMPG2	Interphotoreceptor Matrix Proteoglycan 2	F:	ACCAGTACACAAAGAGCGAC	145	79.1
				R:	GTTAGCTGAGGGTATCTGCG
9	XM_015292896.1	IP6K1	Inositol hexakisphosphate kinase 1	F:	GGAGTCCAAGGAGCGAAAAC	117	79.8
				R:	GCATCATCTCCGTGCTGTCT​
10	NM_205284.1	LDHA	Lactate Dehydrogenase A	F:	TTCTCTGCCAGCTGAATAGCTT	200	82.2
				R:	CGGGTCATTGTCTTGTTGCAT
11	XM_417132.5	MTMR6	Myotubularin Related Protein 6	F:	GTCAGCAGTGAGAGATGGTC	109	80
				R:	ATTTACTTCACCGCAGGTCC
12	XM_015273127.1	PFKFB4	6-phosphofructo-2-kinase/fructose-2,6-biphosphatase 4	F:	ATGCTACAAAGCCACCTACG	151	78.6
				R:	GTGTGTGTTCATCAGGTAGTAC
13	NM_001007831.1	PHKB	Phosphorylase Kinase, beta	F:	GCACGGTGTAGTAATTGTTGC	148	80.3
				R:	GGGCACTTTGTGTCTCTAATG
14	NM_001184757.1	PLA2G10	Phospholipase A2 group X	F:	GCGGTCTCCTTTTGCCTACC	129	79.7
				R:	CCTGCTTGCTCTGCCTTACC
15	XM_015293901.1	SGCD	Sarcoglycan, delta	F:	CCTGAAGCCTCATACAGCAA	133	80.2
				R:	TATTCTTCTGCTCCACAGCG
16	XM_414851.5	SLC9A3R2	Solute Carrier family 9, subfamily A (NHE3, cation proton antiporter 3), member 3 regulator 2	F:	TATTGGGGACAAGACTGGCA	114	80.2
				R:	CGTCTTTGAAGTGGGGTAGG
17	XM_015277760.1	SLC9A7	Solute Carrier family 9, subfamily A (NHE7, cation proton antiporter 7), member 7	F:	CCCCTCTCCTTCTTGCTGAATC	200	78.1
				R:	GTGCCTCCACCAACAATCCAC
18	NM_001031305.2	SLC9A9	Solute Carrier family 9, subfamily A (NHE9, cation proton antiporter 9), member 9	F:	TCGCACTGGCTATTCAAGAC	100	79.8
				R:	CCTCCACCAAATACCCAGAC
19	XM_015275374.1	SMTN	Smoothelin	F:	TTGACCGAGAGGATGAGAGTG	129	80.5
				R:	TGCGAGCCTGTGAGGTTGAT
20	XM_015296211.1	SMTNL2	Smoothelin-like 2	F:	ACCTCACTGTCTTCATGGTA	115	78.9
				R:	AAACCGTCTCTAGCCCAGTA
21	XM_015278722.1	TACR2	Tachykinin Receptor 2	F:	CACGACAAGAACCCTGTTGGA	139	80
				R:	TTCTGGAAGAGGTGCTGTTGG
22	NM_205451.1	TPI1	Triosephosphate isomerase 1	F:	CTGGTGGCAACTGTAAGGAAC	146	79.6
				R:	CTCTTAACCGTAAGGGACTGCT
