# Supplementary material for: Transcriptional Profiles of Skeletal Muscle Associated With Increasing Severity of White Striping in Commercial Broilers
Source: Front Physiol. 2020 Jun 16;11:580. doi: 10.3389/fphys.2020.00580 (PMC7308426; doi:10.3389/fphys.2020.00580)
Supplement: Supplementary file 3 [file Table_3.XLSX]

## Sheet: overlapped DEGs
Comparison	#DEGs	Gene ID	Fold change		Gene Description	Biological process
C1 and C2	8		C1	C2
		CALM	-1.31	1.25	Calmodulin 2 (phosphorylase kinase, delta)	activation of adenylate cyclase activity [GO:0007190]; cofactor metabolic process [GO:0051186]; detection of calcium ion [GO:0005513]; establishment of protein localization to mitochondrial membrane [GO:0090151]; Fc-epsilon receptor signaling pathway [GO:0038095]; G protein-coupled receptor signaling pathway [GO:0007186]; inositol phosphate metabolic process [GO:0043647]; MAPK cascade [GO:0000165…
		DIMT1	-1.41	1.32	DIM1 dimethyladenosine transferase 1 homolog (S. cerevisiae)	positive regulation of rRNA processing [GO:2000234]; rRNA methylation [GO:0031167]
		EVA1B	-2.24	1.96	Eva-1 homolog B (C. elegans)	Uncharacterized
		LOC100858951	1.27	-1.27	Phytanoyl-CoA dioxygenase domain-containing protein 1-like	Uncharacterized
		LOC101750329	1.6	-1.68	Zinc finger protein 251-like	Uncharacterized
		mtg2	-1.36	1.5	Mitochondrial ribosome-associated GTPase 2	regulation of mitochondrial translation [GO:0070129]; regulation of respiratory system process [GO:0044065]
		PFKP	1.21	-1.29	Phosphofructokinase, platelet	fructose 6-phosphate metabolic process [GO:0006002]
		SPAST	-1.5	1.39	Spastin	anterograde axonal transport [GO:0008089]; axonal transport of mitochondrion [GO:0019896]; axonogenesis [GO:0007409]; cytokinetic process [GO:0032506]; cytoplasmic microtubule organization [GO:0031122]; ER to Golgi vesicle-mediated transport [GO:0006888]; exit from mitosis [GO:0010458]; membrane fission [GO:0090148]; microtubule bundle formation [GO:0001578]; microtubule severing [GO:0051013]; mi…
C1 and C3	10		C1	C3
		ABHD1	1.31	1.4	Abhydrolase domain containing 1	cellular lipid metabolic process [GO:0044255]; medium-chain fatty acid biosynthetic process [GO:0051792]; medium-chain fatty acid catabolic process [GO:0051793]
		CTTNBP2	-1.3	-1.28	Cortactin binding protein 2	brain development [GO:0007420]; regulation of modification of postsynaptic actin cytoskeleton [GO:1905274]
		dyl2	1.22	1.3	Dynein light chain 2 cytoplasmic	microtubule-based process [GO:0007017]; positive regulation of ATP-dependent microtubule motor activity, plus-end-directed [GO:2000582]
		EMC8	-1.38	-1.34	ER membrane protein complex subunit 8	Uncharacterized
		ELP5	1.24	1.32	Elongator complex protein 5-like	tRNA modification [GO:0006400]; tRNA wobble uridine modification [GO:0002098]
		HENMT	-1.37	-1.46	HEN1 methyltransferase homolog 1 (Arabidopsis)	piRNA metabolic process [GO:0034587]; production of siRNA involved in RNA interference [GO:0030422]; RNA methylation [GO:0001510]
		LOC769223	1.65	1.36	Complexin-3-like	regulation of neurotransmitter secretion [GO:0046928]; synaptic vesicle exocytosis [GO:0016079]
		P4HTM	1.63	1.77	Prolyl 4-hydroxylase, transmembrane (endoplasmic reticulum)	peptidyl-proline hydroxylation to 4-hydroxy-L-proline [GO:0018401]; regulation of erythrocyte differentiation [GO:0045646]
		SPA17	1.38	1.23	Sperm autoantigenic protein 17	binding of sperm to zona pellucida [GO:0007339]; epithelial cilium movement [GO:0003351]; single fertilization [GO:0007338]; spermatogenesis [GO:0007283]
		TMEM138	1.26	1.33	Transmembrane protein 138	cilium assembly [GO:0060271]
C2 and C3	29		C2	C3
		AQP7	1.53	1.68	Aquaporin 7	excretion [GO:0007588]; generation of precursor metabolites and energy [GO:0006091]; glycerol transport [GO:0015793]; water transport [GO:0006833]
		CCDC124	1.58	1.66	Coiled-coil domain containing 124	cell cycle [GO:0007049]; cell division [GO:0051301]
		GSC2	1.54	1.57	Goosecoid homeobox 2	(1->3)-beta-D-glucan biosynthetic process [GO:0006075]; ascospore wall assembly [GO:0030476]; regulation of cell shape [GO:0008360]
		GTF3C6	1.38	1.42	General transcription factor IIIC, polypeptide 6, alpha 35kDa	5S class rRNA transcription by RNA polymerase III [GO:0042791]; transcription by RNA polymerase III [GO:0006383]; tRNA transcription by RNA polymerase III [GO:0042797]
		LOC100857331	1.39	1.49	Tapasin-related protein-like	Uncharacterized
		LOC101748087	1.58	1.67	Uncharacterized LOC101748087 (ncRNA)	Uncharacterized
		LOC101749696	1.69	1.71	Uncharacterized LOC101749696 (misc_RNA)	Uncharacterized
		LOC101751371	1.54	1.68	Uncharacterized LOC101751371 (ncRNA)	Uncharacterized
		LOC107049545	1.94	2.06	Cytochrome c oxidase subunit 5B, mitochondrial	mitochondrial ATP synthesis coupled proton transport [GO:0042776]; mitochondrial electron transport, cytochrome c to oxygen [GO:0006123]
		LOC107049670	1.51	1.68	Uncharacterized LOC107049670	Uncharacterized
		LOC107051285	1.49	1.39	Uncharacterized LOC107051285 (ncRNA)	Uncharacterized
		LOC107052601	1.48	1.54	Uncharacterized LOC107052601 (ncRNA)	Uncharacterized
		LOC107054221	1.68	1.75	Peptidyl-prolyl cis-trans isomerase FKBP8-like	Uncharacterized
		LOC107054291	1.43	1.49	Uncharacterized LOC107054291 (ncRNA)	Uncharacterized
		LOC107054891	1.57	1.55	Uncharacterized LOC107054891 (ncRNA)	Uncharacterized
		LOC107055016	1.58	1.68	transcription elongation factor A protein 3-like	Uncharacterized
		LOC107055264	1.73	1.69	Feather keratin Cos1-1/Cos1-3/Cos2-1-like	Uncharacterized
		LOC107055267	1.72	1.72	Feather keratin Cos1-1/Cos1-3/Cos2-1-like	Uncharacterized
		LOC107055353	1.48	1.63	Uncharacterized LOC107055353	Uncharacterized
		LOC107057550	1.31	1.31	Feather keratin Cos1-1/Cos1-3/Cos2-1-like	Uncharacterized
		LOC768349	1.63	1.66	Myelin-oligodendrocyte glycoprotein-like	Uncharacterized
		LOC772360	1.44	1.48	Uncharacterized LOC772360	Uncharacterized
		NPTX2	-4.84	-2.5	Neuronal pentraxin II	associative learning [GO:0008306]; chemical synaptic transmission [GO:0007268]; neuron projection development [GO:0031175]; regulation of postsynaptic neurotransmitter receptor activity [GO:0098962]
		PITX1	1.37	1.42	Paired-like homeodomain 1	anatomical structure morphogenesis [GO:0009653]; branchiomeric skeletal muscle development [GO:0014707]; cartilage development [GO:0051216]; embryonic hindlimb morphogenesis [GO:0035116]; myoblast fate commitment [GO:0048625]; negative regulation of transcription, DNA-templated [GO:0045892]; pituitary gland development [GO:0021983]; skeletal system development [GO:0001501]
		RALGPS1	1.5	1.54	Ral GEF with PH domain and SH3 binding motif 1 (misc_RNA)	intracellular signal transduction [GO:0035556]; regulation of Ral protein signal transduction [GO:0032485]; small GTPase mediated signal transduction [GO:0007264]
		RPN2	1.24	1.28	Ribophorin II	proteasome assembly [GO:0043248]; proteasome-mediated ubiquitin-dependent protein catabolic process [GO:0043161]; regulation of protein catabolic process [GO:0042176]; ubiquitin-dependent protein catabolic process [GO:0006511]
		TPM2	1.5	1.65	Tropomyosin 2 (beta)	Uncharacterized
		USHBP1	1.6	1.59	Usher syndrome 1C binding protein 1	Uncharacterized
		ZNF385C	1.55	1.5	Zinc finger protein 385C	Uncharacterized
