# Supplementary material for: Transcriptional Profiles of Skeletal Muscle Associated With Increasing Severity of White Striping in Commercial Broilers
Source: Front Physiol. 2020 Jun 16;11:580. doi: 10.3389/fphys.2020.00580 (PMC7308426; doi:10.3389/fphys.2020.00580)
Supplement: Supplementary file 4 [file Data_Sheet_1.zip]

Archive with 3 entries (2 files):
- supplementary figures.pptx
- __MACOSX/
- __MACOSX/._supplementary figures.pptx
